# Supplementary material for: Comprehensive Cytokine Profiling of Patients with COVID-19 Receiving Tocilizumab Therapy
Source: Int J Mol Sci. 2022 Jul 19;23(14):7937. doi: 10.3390/ijms23147937 (PMC9316906; doi:10.3390/ijms23147937)
Supplement: Supplementary file 1 [file ijms-23-07937-s001.zip]

Archive with 1 entries (1 files):
- ijms-1802075-supplementary.pdf
